# Supplementary material for: In Vitro Skin Co-Delivery and Antibacterial Properties of Chitosan-Based Microparticles Containing Ascorbic Acid and Nicotinamide
Source: Life (Basel). 2022 Jul 14;12(7):1049. doi: 10.3390/life12071049 (PMC9319839; doi:10.3390/life12071049)
Supplement: Supplementary file 1 [file life-12-01049-s001.zip]

Archive with 1 entries (1 files):
- life-1772144-supplementary.pdf
